# Supplementary material for: Scarcity of fixed carbon transfer in a model microbial phototroph–heterotroph interaction
Source: ISME J. 2024 Jul 24;18(1):wrae140. doi: 10.1093/ismejo/wrae140 (PMC11316394; doi:10.1093/ismejo/wrae140)
Supplement: SupplementaryDataFileS1_wrae140 [file supplementarydatafiles1_wrae140.xlsx]

## Sheet: Fig. 1
Supplementary Data File S1: Source data.
Figure 1: Wild-type C. reinhardtii does not significantly improve growth of M. japonicum.
Fig. 1B
		Cr cells/ml
	hours	Cr monoculture (n = 3)			coculture (n = 3)			coculture + Suc (n = 3)
	0	50000	50000	50000	50000	50000	50000	50000	50000	50000
	28	523600	467500	532950	420750	701250	645150	748000	486200	935000
	48	1626900	1309000	1103300	1028500	1262250	1234200	1673650	1767150	1439900
	73	2150500	1626900	1888700	1524050	1626900	1393150	2926550	1608200	2150500
Fig. 1C
		Mj cells/ml
	hours	Mj monoculture (n = 3)			coculture (n = 3)			Mj monoculture + Suc (n = 3)			coculture + Suc (n = 3)
	0	2800000	3200000	3300000	2800000	2700000	3100000	2800000	3100000	3500000	3500000	3200000	2900000
	28	11000000	11000000	13000000	37000000	18000000	28000000	100000000	140000000	180000000	340000000	340000000	260000000
	48	17000000	28000000	25000000	550000000	34000000	32000000	280000000	270000000	54000000000	160000000	200000000	43000000000
	73	10000000	4000000	8000000	12000000	9000000	11000000	200000000	250000000	230000000	260000000	260000000	3300000000

## Sheet: Fig. 2
Supplementary Data File S1: Source data.
Figure 2: Coculture light regime impacts organic carbon release and M. japonicum growth.
Fig. 2A
		continuous light, Cr cells/ml
	hours	Cr monoculture (n = 4)				coculture (n = 4)
	0	51800	51800	52800	50200	71200	56000	57800	74200
	23.28	206000	150000	187000	150000	196000	178000	196000	150000
	33.47	505000	365000	486000	617000	393000	468000	617000	533000
	36.13	486000	458000	645000	533000	570000	888000	916000	383000
	42.38	785000	832000	1220000	767000	1020000	1310000	1370000	589000
	47.72	1180000	1540000	1380000	1170000	1160000	1600000	2100000	944000
	57.48	2330000	2580000	2590000	2320000	2500000	2700000	4230000	1800000
	60.58	2720000	3360000	3060000	2870000	3060000	3330000	4130000	2350000
	66.6	2980000	3990000	3810000	3810000	4720000	4190000	5150000	3410000
	71.38	3920000	4620000	5030000	4130000	4900000	5540000	5390000	3410000
Fig. 2B
		continuous light, Mj CFU/ml
	hours	Mj monoculture (n = 4)				coculture (n = 4)
	0	4000000	4000000	5200000	4500000	5300000	4200000	4000000	4600000
	23.28	22000000	20000000	16000000	27000000	24000000	45000000	36000000	36000000
	33.47	19000000	25000000	21000000	46000000	39000000	51000000	50000000	29000000
	36.13	30000000	29000000	39000000	22000000	61000000	53000000	65000000	61000000
	42.38	30000000	29000000	39000000	22000000	52000000	39000000	43000000	55000000
	47.72	11000000	17000000	17000000	22000000	35000000	73000000	51000000	66000000
	57.48	21000000	19000000	16000000	20000000	44000000	46000000	52000000	46000000
	60.58	14000000	13000000	11000000	17000000	29000000	30000000	29000000	35000000
	66.6	16000000	20000000	10000000	16000000	43000000	37000000	42000000	360000000
	71.38	3100000	2400000	5800000	5300000	42000000	210000000	280000000	270000000
Fig. 2C
		diurnal light, Cr cells/ml
	hours	Cr monoculture (n = 4)				coculture (n = 4)
	0	327000	131000	281000	252000	187000	430000	243000	281000
	12.92	196000	271000	243000	159000	159000	187000	187000	206000
	18.88	196000	337000	187000	337000	355000	234000	150000	206000
	23.62	327000	383000	346000	402000	187000	383000	449000	486000
	33.92	570000	720000	533000	533000	365000	383000	505000	496000
	36.9	776000	655000	552000	626000	580000	561000	514000	589000
	42.37	561000	626000	570000	393000	374000	402000	589000	421000
	47.57	598000	402000	533000	383000	533000	468000	655000	374000
	57.82	1440000	1050000	1470000	1080000	1160000	1050000	1180000	1220000
	60.92	1440000	1400000	1560000	1340000	1000000	1190000	1180000	1390000
	66.95	1320000	1120000	1430000	1370000	1100000	1220000	935000	1070000
	71.9	1450000	1240000	1220000	1630000	1170000	1550000	1510000	1710000
	81.88	3170000	3380000	3080000	3960000	3530000	3670000	3410000	3490000
	84.9	2920000	3510000	2950000	3850000	2900000	3010000	2950000	3660000
	90.95	3230000	3380000	2830000	2790000	3860000	3370000	3240000	3320000
	96.17	4020000	3830000	3710000	3860000	3960000	4760000	4040000	3960000
Fig. 2D
		diurnal light, Mj cells/ml
	hours	Mj monoculture (n ≥ 3)				coculture (n = 4)
	0	25000000	35000000	21000000	26000000	23000000	31000000	18000000	33000000
	12.92	25000000	30000000	26000000	30000000	13000000	19000000	27000000	34000000
	18.88	23000000	36000000	25000000	37000000	38000000	39000000	29000000	27000000
	23.62	24000000	25000000	28000000	28000000	34000000	39000000	31000000	32000000
	33.92	38000000	38000000	40000000	40000000	43000000	50000000	31000000	39000000
	36.9	36000000	35000000	42000000	35000000	39000000	35000000	34000000	44000000
	42.37	45000000	29000000	36000000	26000000	44000000	51000000	36000000	52000000
	47.57	25000000	26000000	32000000	30000000	44000000	35000000	39000000	41000000
	57.82	31000000	37000000	40000000	34000000	44000000	58000000	47000000	50000000
	60.92	33000000	NA	56000000	25000000	41000000	38000000	41000000	68000000
	66.95	21000000	29000000	31000000	29000000	41000000	41000000	40000000	51000000
	71.9	20000000	26000000	27000000	29000000	67000000	51000000	37000000	52000000
	81.88	46000000	20000000	54000000	32000000	48000000	49000000	44000000	48000000
	84.9	27000000	24000000	27000000	23000000	50000000	61000000	51000000	39000000
	90.95	28000000	10000000	37000000	20000000	38000000	37000000	41000000	55000000
	96.17	26000000	6000000	20000000	20000000	51000000	49000000	42000000	48000000
Fig. 2E
	max Mj CFU/ml
	continuous light, Mj monoculture (n = 4)				diurnal light, Mj monoculture (n = 4)				continuous light, coculture (n = 4)				diurnal light, coculture (n = 4)
	30000000	29000000	39000000	46000000	46000000	38000000	56000000	40000000	61000000	210000000	280000000	360000000	67000000	61000000	51000000	68000000
Fig. 2F
			spent medium NPOC (µg/ml)
	light regime	hours	Cr monoculture (n = 4)				coculture (n = 4)
	continuous light	60.58	20.2695	20.6495	23.6295	24.0295	19.3695	20.2895	21.3295	19.7895
		71.38	25.2095	27.8495	32.6295	31.5895	28.7495	23.6095	24.3295	20.1495
	diurnal light	84.9	16.5295	16.1375	15.4535	18.6735	18.4535	16.8255	16.4275	14.8715
		96.17	22.1495	20.4895	19.6895	22.2495	20.1295	21.4095	19.8095	19.9095

## Sheet: Fig. 3
Supplementary Data File S1: Source data.
Figure 3: Stable isotope probing demonstrates small but meaningful carbon transfer.
Fig. 3A
	continuous light, 13C APE						diurnal light, 13C APE
	coculture (Cr)			coculture (Mj)			coculture (Cr)			coculture (Mj)
	24 h (n = 5)	36 h (n = 9)	48 h (n = 31)	24 h (n = 34)	36 h (n = 10)	48 h (n = 44)	24 h (n = 13)	36 h (n = 28)	48 h (n = 15)	24 h (n = 31)	36 h (n = 34)	48 h (n = 21)
	9.06423	10.2401	10.3142	0.491419	0.609697	0.630919	15.2475	14.9192	16.9221	0.259283	1.00864	1.80211
	9.28923	12.1977	10.5088	0.440532	0.0878895	0.808233	16.3117	15.9059	17.4521	0.0888395	0.898214	0.875748
	11.1009	12.2153	10.251	0.321881	0.213181	0.572628	15.4545	15.1929	17.4619	0.377928	0.451715	0.991791
	10.6129	12.7982	9.44209	0.248637	0.46029	1.3807	16.0722	17.5651	16.5012	0.328742	0.321657	1.2812
	12.7848	9.49539	8.75143	0.704973	0.892497	1.26723	16.4348	16.7607	17.3905	0.21096	0.923375	1.30376
		10.8301	9.5	0.444198	0.32829	1.41092	16.364	15.8175	16.301	0.410112	0.750953	1.32312
		10.484	9.65864	0.381929	0.778465	1.15744	15.6748	17.7618	16.9441	0.200982	1.02249	2.97509
		10.9956	9.01597	0.211095	0.282063	2.04846	16.6632	16.9321	16.0172	0.226043	1.24606	4.22403
		11.0429	11.4359	0.37144	0.572948	1.97711	16.7946	17.5704	16.992	0.449958	0.983341	1.00083
			10.5288	0.295161	0.683079	1.3551	15.9209	16.4952	16.3819	0.391235	0.899778	1.741
			10.2063	0.379232		1.17474	17.8423	14.4814	17.0604	0.398277	1.18599	0.791699
			9.06385	0.255032		1.83681	18.1618	16.4238	12.5389	0.243638	2.25648	1.10911
			10.4299	0.356802		1.14842	17.0375	17.8573	16.4849	1.80478	2.12858	1.08793
			10.6858	0.202451		1.59572		16.2021	16.8271	0.365531	0.775969	1.28512
			10.8713	0.315389		2.07749		14.8428	16.1938	0.463051	0.745327	1.22098
			10.5129	0.250577		1.68933		16.3384		0.710344	1.14454	0.856228
			10.9997	0.194298		1.06601		16.1757		0.29146	0.808296	2.10964
			9.16599	0.241208		1.50815		17.22		0.280794	0.401942	0.828005
			8.89798	-0.06409		1.4544		17.6819		0.160096	1.39898	1.30976
			10.0698	0.580329		1.69813		18.3517		0.22986	0.0390383	1.0354
			9.89861	0.205501		2.36716		17.9261		0.270605	0.0585558	1.3407
			10.1076	0.233124		1.72665		15.0372		0.332319	-0.0355239
			9.78357	0.161948		2.20924		17.6828		0.276576	1.0659
			9.26862	0.35678		1.76308		17.2566		0.312404	1.29226
			9.34101	0.0670338		1.77144		18.2868		0.0549951	0.103298
			10.8047	0.079607		0.181576		18.2067		0.330706	0.587875
			10.1873	0.255102		1.27943		17.6294		0.15245	0.313393
			10.7782	0.0855431		1.43716		16.355		0.385385	1.51951
			11.15	0.0306863		1.69795				0.382198	0.618362
			10.9208	0.279511		1.77315				0.409217	0.43276
			9.21135	0.341226		1.12707				0.494808	1.46842
				0.133435		1.8729					1.66364
				0.293694		2.16334					0.58269
				0.276675		0.991864					0.339359
						1.382
						1.58898
						0.957341
						0.75426
						1.55638
						1.54738
						1.30644
						1.9344
						2.01316
						1.18344
Fig. 3B
	Mj Cnet
	24 h		36 h		48 h
	continuous (n = 34)	diurnal (n = 31)	continuous (n = 10)	diurnal (n = 34)	continuous (n = 44)	diurnal (n = 21)
	0.058983	0.020245	0.071736	0.068421	0.074025	0.119434
	0.053496	0.009287	0.015473	0.061322	0.093143	0.059878
	0.040703	0.027873	0.028982	0.032616	0.067739	0.067338
	0.032806	0.02471	0.055627	0.024255	0.154868	0.085945
	0.082009	0.017138	0.102229	0.06294	0.142634	0.087395
	0.053892	0.029942	0.041394	0.051855	0.158127	0.08864
	0.047178	0.016497	0.089934	0.069312	0.130796	0.194845
	0.028758	0.018108	0.03641	0.083685	0.226869	0.27514
	0.046047	0.032504	0.067774	0.066795	0.219175	0.06792
	0.037822	0.028728	0.079649	0.061423	0.152109	0.115505
	0.046887	0.029181		0.079823	0.132661	0.054474
	0.033495	0.019239		0.148646	0.204048	0.074881
	0.044468	0.119606		0.140423	0.129824	0.073519
	0.027826	0.027076		0.053463	0.178053	0.086196
	0.040003	0.033345		0.051493	0.23	0.082073
	0.033015	0.049244		0.077159	0.188147	0.058623
	0.026946	0.022314		0.055541	0.120938	0.139205
	0.032004	0.021628		0.029417	0.168611	0.056808
	-0.00091	0.013868		0.093517	0.162816	0.087781
	0.06857	0.018353		0.006085	0.189095	0.070142
	0.028154	0.020973		0.00734	0.261232	0.08977
	0.031133	0.02494		0.001292	0.192171
	0.023458	0.021357		0.072103	0.244205
	0.044466	0.02366		0.086656	0.196099
	0.013224	0.007111		0.010217	0.196999
	0.01458	0.024837		0.04137	0.025575
	0.033503	0.013377		0.023724	0.143949
	0.01522	0.028352		0.101266	0.160957
	0.009305	0.028147		0.04333	0.189076
	0.036134	0.029884		0.031398	0.197184
	0.042789	0.035387		0.097981	0.127522
	0.020384			0.110532	0.20794
	0.037664			0.041037	0.239255
	0.035829			0.025393	0.112943
					0.155009
					0.177326
					0.109221
					0.087324
					0.173811
					0.172841
					0.146862
					0.214571
					0.223063
					0.1336
Fig. 3C
	continuous light, 15N APE						diurnal light, 15N APE
	coculture (Cr)			coculture (Mj)			coculture (Cr)			coculture (Mj)
	24 h (n = 5)	36 h (n = 9)	48 h (n = 31)	24 h (n = 34)	36 h (n = 10)	48 h (n = 44)	24 h (n = 13)	36 h (n = 28)	48 h (n = 15)	24 h (n = 31)	36 h (n = 34)	48 h (n = 21)
	42.3654	48.8714	50.3526	10.9627	9.87094	9.88293	44.0982	44.901	50.8863	9.05004	11.2419	14.3867
	43.7565	51.0081	49.0632	9.33553	8.23728	15.429	43.4561	45.0429	51.0397	9.20705	12.5224	13.2284
	46.1931	50.0658	49.0647	11.0937	10.0367	15.6582	42.8234	42.8976	51.0832	7.64176	7.43455	15.4593
	44.178	50.8969	47.6125	8.34762	10.41	19.5438	43.045	45.57	50.5126	7.75704	8.58322	16.0601
	45.2331	47.6729	50.0071	9.26105	15.6618	17.48	42.9056	45.0013	50.6067	10.6926	12.5471	11.0885
		48.3548	49.3833	11.6492	12.7649	18.2942	43.2111	44.205	49.6857	10.3633	11.2271	19.319
		49.0556	50.2013	8.64378	11.2519	14.1704	44.4449	45.4699	50.9693	9.26899	7.79923	13.1508
		50.2643	49.8457	8.70781	11.4764	24.6917	43.6724	46.0106	50.5054	11.6959	14.1607	11.1591
		48.4524	52.0019	12.2274	11.7413	18.874	44.3517	45.9116	50.5676	9.72512	14.1539	13.6798
			50.6093	10.0592	11.9905	16.0766	42.4364	43.9434	50.0526	8.7807	14.8111	17.4082
			52.1667	7.81777		16.3085	42.9672	42.4416	50.8768	7.26196	12.3984	11.7583
			49.9855	9.69538		16.5879	44.3884	44.6459	50.6877	10.9614	19.304	17.5617
			50.5801	9.03521		15.2045	42.8712	45.0562	50.6841	2.7547	14.2402	15.0352
			51.3809	6.94814		17.4141		45.0524	50.9743	10.9118	11.4545	15.6795
			51.5331	8.69205		25.3226		39.6533	50.7867	8.8057	11.8764	12.7798
			51.5688	10.2168		17.0997		44.9304		8.64747	13.6759	12.6356
			51.8298	8.31136		14.928		43.5977		10.6156	12.0591	18.0366
			51.4438	9.04095		16.0369		44.4764		9.61074	10.3763	12.6179
			46.6216	8.95529		19.3286		44.5271		12.9432	11.78	13.4916
			44.6264	10.522		25.4573		44.8982		7.27617	0.166854	15.3916
			46.7638	7.40347		17.803		44.8564		8.84854	1.38939	15.6329
			47.7222	8.77086		16.2061		41.6457		7.62375	2.52431
			47.9381	7.82013		21.1007		44.5529		9.30511	13.0461
			48.9411	10.6052		22.1348		45.8015		3.87468	9.89184
			48.319	7.77372		17.4585		46.2121		10.0636	9.08269
			51.9409	6.61671		9.74472		45.6341		2.67181	10.6748
			50.9577	9.29273		14.9718		45.1514		9.81425	11.1145
			51.2828	7.96068		16.315		43.4674		8.67232	12.4656
			51.5012	7.79429		18.4065				10.2711	13.1369
			51.6238	8.69236		18.3121				8.09628	10.2996
			50.7344	10.4587		14.4722				11.8236	10.242
				8.69192		11.2576					11.7842
				8.51336		11.6436					10.7731
				9.46453		15.2137					9.12785
						10.8585
						13.2131
						15.3224
						11.0861
						15.4341
						17.9217
						16.6037
						22.2627
						15.4215
						14.516

## Sheet: Fig. 4
Supplementary Data File S1: Source data.
Figure 4: M. japonicum undergoes reductive division upon depletion of sucrose and during algal coculture.
Fig. 4A
		Mj Nnet
		Mj monoculture + Suc			coculture, continuous light			coculture, diurnal light
		24 h (n = 18)	36 h (n = 36)	48 h (n = 54)	24 h (n = 34)	36 h (n = 10)	48 h (n = 44)	24 h (n = 31)	36 h (n = 34)	48 h (n = 21)
	expected	0.99	0.99	0.99	0.95	0.97	0.97	0.75	0.63	0.7
	actual	0.926212	0.891549	0.937502	0.223173	0.200954	0.201198	0.184248	0.228854	0.292853
		0.942897	0.85612	0.846003	0.190058	0.167708	0.314066	0.187443	0.254913	0.269281
		0.907028	0.861041	0.931191	0.225839	0.204328	0.318731	0.155588	0.151371	0.314681
		0.965503	0.855532	0.875031	0.169953	0.211923	0.397806	0.157934	0.174748	0.326909
		0.928507	0.866604	0.970251	0.188542	0.318803	0.355805	0.217676	0.255417	0.225733
		0.946008	0.918864	0.865434	0.237144	0.259849	0.372376	0.210974	0.228553	0.393232
		0.821399	0.898561	0.928535	0.17598	0.229057	0.288453	0.188704	0.158793	0.267702
		0.963806	0.900409	0.951978	0.177283	0.233626	0.50257	0.238094	0.288255	0.227169
		0.94118	0.909858	0.931448	0.248911	0.239018	0.384174	0.197987	0.288117	0.278468
		0.918965	0.902059	0.947582	0.204786	0.24409	0.327245	0.178767	0.30149	0.354343
		0.943652	0.815765	0.975169	0.15917		0.331965	0.147859	0.252391	0.239364
		0.895229	0.843391	0.890746	0.197381		0.33765	0.223145	0.392926	0.357469
		0.896268	0.905687	0.953198	0.183946		0.309498	0.0561321	0.289872	0.306052
		0.93637	0.879603	0.801588	0.141473		0.354465	0.222137	0.233182	0.319163
		0.949019	0.876003	0.937669	0.176963		0.515409	0.179276	0.241767	0.260151
		0.967098	0.947993	0.948241	0.207993		0.348065	0.176055	0.278388	0.257218
		0.937961	0.95596	0.91632	0.169215		0.30387	0.216108	0.245486	0.367132
		0.968598	0.914536	0.952838	0.184063		0.326438	0.195659	0.211238	0.256856
			0.935923	0.948401	0.18232		0.393425	0.263478	0.239805	0.274639
			0.961991	0.956556	0.214204		0.51815	0.148148	0.00346714	0.313306
			0.925249	0.938691	0.150739		0.362379	0.180147	0.0283469	0.318216
			0.995038	0.910598	0.178566		0.329879	0.155222	0.0514436
			0.984469	0.922364	0.159218		0.429489	0.189439	0.265572
			0.930963	0.93195	0.215898		0.450535	0.0789248	0.201379
			0.931736	0.924758	0.158274		0.355369	0.204876	0.184912
			0.938073	0.95626	0.134728		0.198385	0.0544454	0.217313
			0.762056	0.73006	0.189187		0.304761	0.1998	0.226261
			0.931597	0.853276	0.162079		0.332097	0.176561	0.253757
			0.916147	0.954055	0.158692		0.37466	0.209097	0.267419
			0.903169	1.00212	0.176969		0.372739	0.164838	0.209677
			0.89271	0.903873	0.212915		0.294593	0.240692	0.208505
			0.880945	0.934718	0.17696		0.229174		0.239892
			0.904325	0.933011	0.173326		0.23703		0.219314
			0.843979	0.934344	0.192683		0.309683		0.185832
			0.875524	0.954217			0.221053
			0.921512	0.97523			0.268971
				0.824038			0.311895
				0.93684			0.225684
				0.9308			0.314169
				0.880694			0.364795
				0.794505			0.337972
				0.964432			0.453138
				0.926867			0.313914
				0.948954			0.295485
				0.926238
				0.949799
				0.907625
				0.97362
				0.948834
				0.783654
				0.798256
				0.953518
				0.950672
				0.910022
Fig. 4C
	Mj cell length (µm)
	Mj monoculture + Suc			coculture, continuous light			coculture, diurnal light
	24 h (n = 100)	36 h (n = 100)	48 h (n = 100)	24 h (n = 100)	36 h (n = 94)	48 h (n = 100)	24 h (n = 50)	36 h (n = 50)	48 h (n = 50)
	2.40051	2.12833	1.572	1.93649	1.02831	1.46649	2.08244	1.5587	2.29935
	2.11634	2.08244	1.61854	2.60979	1.62039	1.58889	1.308	1.44294	1.24282
	2.97712	2.20442	1.27236	1.79131	2.24442	1.51128	1.33056	1.4388	1.52992
	2.05661	1.9838	1.1651	1.35291	0.974896	1.62039	1.34822	1.48251	1.77441
	1.62039	2.66156	1.75926	1.34223	1.51815	1.03408	1.42114	1.09	1.51423
	1.7234	1.69037	1.63958	1.65691	1.32609	1.46234	1.526	1.15616	1.308
	1.80428	2.29935	2.2405	1.14123	1.15867	2.07383	1.60939	1.2862	1.12226
	1.48251	1.21012	2.07176	1.28533	1.48251	1.34822	1.09	1.46747	1.199
	1.572	1.55009	1.34931	1.26909	1.52992	1.39585	1.17905	1.48251	1.77441
	1.43368	1.55107	1.69735	1.56066	2.45915	1.6495	1.13796	2.42024	1.09
	2.14981	1.62039	1.23562	1.43967	2.04789	1.39585	1.31705	2.43735	1.27116
	1.87535	2.30001	1.79937	1.46954	1.51423	1.48251	1.572	1.42114	1.24282
	1.7609	2.0867	1.31029	1.49014	1.46649	2.071	1.31814	1.27116	1.51815
	2.20703	1.41809	1.22472	1.4981	1.7234	2.20703	1.05817	1.46234	1.2002
	1.93148	1.56164	1.3625	1.60895	1.199	1.417	1.81169	1.42114	1.15616
	2.18273	1.73201	1.48055	1.60611	1.34822	1.51815	1.44294	1.09	1.2535
	1.24282	1.74487	1.07496	1.39258	1.48251	1.51423	1.78771	1.32609	1.27693
	2.51648	1.67184	1.09	1.63293	1.77441	2.15809	1.308	1.6386	2.13662
	2.00985	1.64764	1.10352	1.20118	1.6495	1.36577	1.51128	1.56066	1.25819
	2.071	1.97486	1.29547	1.49014	1.13796	1.79763	2.3762	1.6495	0.932931
	2.07383	2.21848	2.4646	1.38256	1.417	1.74738	1.31029	1.31258	1.36359
	1.9741	1.94064	1.24522	1.55216	2.09661	1.54922	1.37547	1.24282	1.01381
	3.23534	1.25819	1.50736	1.71043	1.09	1.58704	1.1663	1.21862	0.964214
	1.70258	1.52992	1.30004	1.31258	1.46234	1.46234	1.46234	1.48251	1.14973
	2.18	1.41384	2.50526	1.79937	1.7234	1.7609	1.5587	1.42114	1.07354
	1.572	1.49951	2.17041	1.26407	1.54148	1.20391	1.07071	2.43735	2.04571
	2.834	1.53864	2.34034	1.4388	1.51815	1.54148	1.70607	1.37874	0.928135
	3.83985	1.21862	1.1663	1.45428	1.09	1.17393	2.07743	1.09	1.43989
	3.01483	1.51815	1.66824	1.48251	1.572	2.24714	1.34822	1.17393	1.17905
	2.14152	2.16975	1.27584	1.58148	1.24282	1.75762	1.86575	1.66029	1.09676
	2.87771	1.39269	1.51815	1.56916	2.00396	1.36577	1.35378	1.52992	1.36686
	1.45428	1.17905	1.22963	1.2547	1.15867	1.635	1.34931	1.07354	1.31258
	2.82986	1.51521	1.09	1.87687	1.20391	1.38735	1.27693	1.7234	1.12226
	1.87535	1.58889	2.27734	1.62039	1.43368	2.5446	1.19028	1.77441	1.27236
	2.5446	1.48251	1.69299	1.39585	1.853	1.96505	1.27116	1.02831	1.2547
	2.41282	1.89813	1.65756	1.27999	1.39585	2.00985	1.417	1.8312	1.14581
	2.67213	1.9838	1.10221	1.3165	1.17905	1.34822	1.60285	1.69037	1.31029
	2.96513	1.81496	1.25819	1.33394	1.572	1.54922	1.3625	1.21012	2.12833
	2.92883	1.56164	1.79272	1.25285	3.05396	1.00498	2.01726	1.21862	0.878758
	1.32609	1.37547	1.42637	1.94064	1.526	1.46649	1.15867	1.54246	1.10352
	1.78771	2.57077	3.23534	1.31258	1.32609	2.73372	0.982526	2.02827	1.25819
	2.5094	2.50526	1.71043	1.43368	1.17905	1.66029	1.29198	1.58889	1.51521
	2.86735	1.87535	1.36686	1.6386	1.07354	1.87535	1.23562	1.79937	1.75163
	2.82986	1.76852	1.2862	1.572	1.24282	1.11158	1.48251	2.36116	1.07071
	2.00396	1.635	1.98162	1.46234	1.24282	1.43368	1.12357	1.05817	1.89584
	2.14152	1.24282	1.87927	1.21862	1.15867	1.23323	1.22472	1.25819	1.09
	1.853	2.4646	1.48752	1.62039	1.17393	1.417	1.50344	1.19649	1.23323
	1.27584	1.63587	1.55009	1.417	1.48251	1.42114	1.14973	2.1255	1.0355
	2.725	1.65756	1.635	1.44294	1.13796	1.77441	1.2002	1.12357	0.893909
	2.20442	1.81409	1.50736	1.17655	0.986995	1.51423	1.56066	1.10352	1.09676
	4.04619	2.39299	1.21862	1.78771	1.15867	1.24282
	2.54232	1.78771	1.42114	2.65437	1.77441	1.78771
	1.93148	1.6495	1.46649	1.17905	1.31258	2.00396
	1.9499	1.90358	1.85616	1.46234	1.52992	1.572
	2.82768	2.30971	1.9741	1.48251	1.31258	1.77441
	2.48564	1.31258	2.18	1.31258	1.45428	1.33056
	3.66404	2.071	1.526	1.24282	1.98903	1.39585
	1.90358	2.39059	1.32609	1.526	1.48251	1.54148
	4.033	2.24442	1.31705	1.6956	1.42114	1.52992
	1.81409	2.03634	1.62039	1.24282	1.62039	1.09
	1.96505	1.32609	1.43368	1.39585	1.51815	1.52992
	2.19362	2.47125	1.17393	1.42114	1.46649	0.986995
	1.66737	1.77441	1.62039	1.12226	2.725	1.46649
	3.46402	1.31258	1.33056	1.21862	1.7609	1.85616
	1.7609	2.46634	1.27116	1.31258	1.96505	1.572
	1.54148	1.78771	1.308	1.70607	1.56066	1.86575
	1.51815	1.80428	1.78771	1.21862	2.39059	2.22316
	1.24282	1.6956	1.15867	2.9248	1.88167	2.02751
	1.9741	1.23323	1.46649	2.08244	1.09	1.6386
	1.744	1.23323	0.986995	1.56066	2.00396	1.62039
	2.02751	2.43735	1.07354	1.32609	1.6495	1.17393
	3.0714	2.34034	1.23323	1.27116	1.42114	1.70258
	1.80428	1.24282	1.23323	1.96505	1.39585	1.27116
	2.09661	1.74738	1.23323	1.75762	1.07899	1.31258
	2.14152	1.34822	1.33056	1.199	1.75762	1.66378
	2.86735	1.62039	1.20391	1.33056	1.308	1.12226
	1.90358	2.00985	1.20391	1.09545	1.31258	0.974896
	2.22316	1.27584	2.11634	2.82768	1.54148	1.34822
	3.49476	1.17393	1.48251	1.9741	1.12226	1.78771
	1.90358	1.417	1.15867	1.46649	1.7234	1.77441
	2.23646	2.26818	1.42114	1.12226	1.21862	1.46234
	2.55158	1.85616	1.20391	1.32609	1.52992	1.66029
	1.54148	1.11158	0.986995	2.16354	2.69873	1.31258
	2.07383	2.83607	1.11158	1.12226	0.981	1.66737
	1.962	1.52992	1.43368	1.52992	1.417	2.00985
	1.33056	2.29935	1.42114	1.07354	1.09545	2.65208
	2.85286	1.75762	0.986995	1.39585	1.36577	1.34822
	2.42024	1.24282	1.308	1.21862	1.308	1.24282
	2.42024	1.70607	1.36577	1.09	1.24282	1.66029
	2.00396	1.27584	1.13796	1.80428	1.199	1.17393
	2.66102	1.77441	1.33056	1.58421	1.199	1.51423
	3.2518	1.572	1.48251	1.32718	1.526	1.60939
	4.31204	1.24282	1.31705	1.49657	1.51423	1.34822
	2.60009	1.7234	1.51815	1.25819	1.23323	2.5446
	1.66378	2.45915	1.17905	1.08586		1.42114
	2.93493	2.48564	1.12226	1.34822		1.42114
	2.24714	1.52992	1.13796	1.17905		1.62039
	2.18	1.6386	0.898814	1.39585		1.69212
	2.00396	1.66029	1.09	1.42114		1.07354
	2.55158	1.98903	1.62039	1.31258		1.37874

## Sheet: Fig. 5
Supplementary Data File S1: Source data.
Figure 5: M. japonicum still delivers vitamin B12 to C. reinhardtii despite reductive division.
Fig. 5B
	Mj monoculture + Suc		wild type + Mj		mete1 + Mj
	0 h (n = 50)	54 h (n = 50)	0 h (n = 50)	54 h (n = 50)	0 h (n = 50)	54 h (n = 50)
	1.549	1.09	1.931	0.879	2.878	1.005
	0.981	0.975	2.584	0.851	2.292	1.09
	1.179	1.159	1.271	1.09	2.057	1.233
	2.654	0.899	1.761	1.179	1.518	1.313
	2.449	0.938	1.774	0.879	2.391	1.204
	1.313	1.034	2.082	0.938	2.18	1.079
	2.057	1.331	1.941	0.83	1.723	0.899
	2.105	1.514	3.054	0.851	2.247	1.199
	1.541	1.379	2.572	0.786	2.358	1.313
	1.853	1.074	1.348	0.786	1.904	1.09
	2.116	1.179	1.882	1.005	2.191	1.788
	1.53	1.174	1.907	1.09	1.667	1.366
	1.853	2.004	2.4	0.872	2.18	1.09
	1.561	0.987	1.904	0.925	1.761	1.005
	1.965	0.938	1.454	0.698	1.66	0.879
	1.462	1.85	2.591	0.879	1.219	1.041
	1.462	1.17	1.308	1.095	1.863	1.363
	2.116	0.894	1.587	1.317	2.437	0.964
	1.853	1.821	1.541	1.095	1.572	1.401
	2.057	1.15	1.788	1.09	2.292	1.462
	1.758	1.319	1.243	1.005	1.514	1.542
	1.758	1.197	1.434	1.074	1.421	0.78
	2.004	1.176	1.706	1.005	2.057	0.902
	2.584	1.331	2.18	1.159	1.62	1.421
	1.572	1.515	1.761	0.931	2.398	1.225
	1.466	1.197	1.723	0.938	1.09	0.887
	1.703	1.058	2.49	1.09	1.313	1.367
	2.142	1.179	1.62	0.786	1.514	1.104
	1.703	0.674	2.486	0.879	1.798	1.464
	2.036	1.318	1.541	1.179	1.853	0.832
	1.483	0.975	1.396	1.028	2.15	0.925
	2.681	0.879	3.121	0.938	2.834	1.219
	2.147	0.872	1.95	0.786	2.535	1.122
	2.244	1.454	1.788	1.326	1.387	2.207
	3.015	1.005	2.554	1.122	1.95	1.09
	1.396	0.851	2.618	1.09	3.32	1.379
	2.068	1.09	2.732	1.034	1.863	1.863
	2.172	0.763	1.875	0.698	2.878	1.179
	2.082	0.931	1.66	0.786	1.798	1.233
	1.243	1.747	2.398	0.83	3.031	1.271
	2.082	1.572	2.945	1.635	1.965	1.199
	1.271	0.731	2.535	1.138	2.945	1.417
	1.66	1.856	1.572	1.549	1.941	1.572
	1.09	0.731	2.097	1.317	1.692	1.417
	1.561	1.138	2.42	1.219	2.488	0.931
	2.082	1.199	2.437	0.899	2.057	0.786
	2.268	1.034	1.907	1.09	2.116	1.379
	2.34	1.159	2.977	1.276	2.191	1.005
	1.941	0.763	2.528	1.561	1.243	2.116
	2.236	1.541	1.549	0.899	2.048	1.379
Fig. 5D
		Mj CFU/ml
	hours	Mj monoculture + Suc (n = 3)			wild type + Mj (n = 3)			mete1 + Mj (n = 3)
	0	3300000	2500000	3200000	2500000	1700000	2800000	2800000	2300000	2700000
	54	410000000	320000000	450000000	13000000	13000000	15000000	10000000	19000000	6000000
Fig. 5E
		Cr cells/ml
	hours	wild type + Mj (n = 3)			mete1 + Mj (n = 3)			mete1 (n = 3)
	0	61000	59800	61200	68000	61600	72000	85200	76800	65600
	54	4130000	3719000	3180000	429800	456000	459000	142400	151600	151400
Fig. 5F
		B12 ng/l
	hours	Mj monoculture + Suc (n = 3)			mete1 + Mj (n = 3)			mete1 (n = 3)
	0	45.6748	43.7637	46.4393	45	43	43.2285	32	33	33
	24	188.581	169	218	41.0116	42.1965	37.992	32	32.1057	32.1822
	54	290	284	306.161	56.1096	45.9806	48	34.0168	33.6728	32.9084
	78	253.873	280.705	359.138	64	59	54	31.8764	32	33

## Sheet: Fig. 6
Supplementary Data File S1: Source data.
Figure 6: A small degree of algal lysis can explain the M. japonicum growth that occurs in coculture.
Fig. 6A
		Mj CFU/ml
	hours	monoculture (n = 3)			coculture (n = 3)			spent medium (n = 3)			cell lysate (n = 3)
	45	3000000	5800000	4400000	48000000	34000000	16000000	32000000	30000000	49000000	200000000	100000000	240000000
Fig. 6B
		relative CellTox fluorescence (%)
		expected	actual (n = 6)
		1.78	1.08	0.94	1.26	1.9	2.62	2.65
Fig. 6C
		Mj CFU/ml
	hours	monoculture (n = 3)			monoculture + Suc (n = 3)			spent medium (n = 3)			dilute cell lysate (n = 3)
	0	19000000	36000000	28000000	31000000	25000000	28000000	21000000	21000000	18000000	23000000	32000000	20000000
	16.2	16000000	9000000	27000000	1500000000	1500000000	2400000000	43000000	47000000	62000000	63000000	66000000	69000000
	26.2	2000000	1000000	4700000	1400000000	1000000000	3300000000	36000000	31000000	31000000	58000000	60000000	36000000
	39.8	2000000	1400000	2800000	610000000	5800000000	3700000000	50000000	37000000	35000000	71000000	85000000	58000000
	50.1	1000000	500000	2000000	3800000000	1600000000	470000000	41000000	42000000	31000000	53000000	44000000	55000000

## Sheet: SI Fig. 1
Supplementary Data File S1: Source data.
SI Figure 1: The C. reinhardtii "wild type" used in this study is closely related to strain S24-.
		haplotype
	strain	1-A	1-B	1-C	2-A	2-B	3-A	3-B	4-A	6-A	6-B	6-C	6-D	6-E	8-A	9-A	9-B	10-A	10-B	10-C	11-A	11-B	12-A	12-B	12-C	12-D	12-E	12-F	12-G	15-A	16-A	16-B	16-C	16-D	16-E	17-A	17-B	17-C	17-D	17-E	17-F	17-G
	"wild type"	1	1	1	1	1	2	2	1	2	-	2	1	1	1	1	1	1	1	1	1	1	1	1	1	1	1	1	2	1	1	2	2	1	1	2	2	2	2	1	1	1
	S24-	1	1	1	1	1	2	2	1	1	-	2	1	1	1	1	1	1	1	1	1	1	1	1	1	1	1	1	2	1	1	2	2	1	1	2	2	2	2	1	1	1
	CC-124 (137c mt–)	1	1	1	1	1	2	2	1	2	-	2	2	2	1	1	1	1	1	1	1	1	1	1	1	1	1	1	2	1	1	2	2	2	2	2	2	2	2	1	1	1
	CC-5390	1	1	1	1	1	1	1	1	1	+	1	1	1	1	1	1	1	1	1	1	2	1	1	1	1	1	1	1	1	1	1	2	2	2	1	1	1	1	1	2	2

## Sheet: SI Fig. 2
Supplementary Data File S1: Source data.
SI Figure 2: M. japonicum does not impact chlorophyll content nor Fv/Fm of wild-type C. reinhardtii.
SI Fig. 2A
		chlorophyll (pg/cell)
	hours	monoculture (n = 3)			coculture (n = 3)			coculture + Suc (n = 3)
	72	2.30825	2.54074	2.63054	2.18796	3.32416	3.20505	2.57253	2.51963	2.59307
SI Fig. 2B
		Fv/Fm
	hours	monoculture (n = 3)			coculture (n = 3)			coculture + Suc (n = 3)
	72	0.646	0.644	0.675	0.505	0.672	0.633	0.669	0.564	0.562

## Sheet: SI Fig. 3
Supplementary Data File S1: Source data.
SI Figure 3: C. reinhardtii strain CC-5390 is more prone to cell lysis and release of organic carbon into the medium.
SI Fig. 3A
		relative CellTox fluorescence (%)
	hours	wild type (n = 3)			CC-5390 (n = 3)
	72	2.87343	3.54397	3.70898	7.29443	5.55366	6.77808
SI Fig. 3B
		spent medium NPOC (µg/ml)
	hours	wild type (n = 3)			CC-5390 (n = 3)
	72	10.6553	10.6713	10.0999	12.3536	12.977	12.5634

## Sheet: SI Fig. 4
Supplementary Data File S1: Source data.
SI Figure 4: Light regime does not impact C. reinhardtii cell lysis.
	relative CellTox fluorescence (%)
	continuous light (n = 3)			diurnal light (n = 3)
	3.08262	2.45198	2.49574	4.43573	1.45679	1.59561

[truncated: 5 more sheets: SI Fig. 6, SI Fig. 7, SI Fig. 8, SI Fig. 9, SI Fig. 10]
