# Supplementary material for: Scarcity of fixed carbon transfer in a model microbial phototroph–heterotroph interaction
Source: ISME J. 2024 Jul 24;18(1):wrae140. doi: 10.1093/ismejo/wrae140 (PMC11316394; doi:10.1093/ismejo/wrae140)
Supplement: SupplementaryDataFileS2_wrae140 [file supplementarydatafiles2_wrae140.xlsx]

## Sheet: Sheet1
Supplementary Data File S2: Media composition.
Amended HSM minimal medium with a modified trace element solution:
Medium component	Concentration (mM)
NH4Cl	0.5
MgSO4.7H2O	0.02
CaCl2.2H2O	0.0680226
K2HPO4	8.26636
KH2PO4	5.29077
(NH4)6Mo7O24	2.85e-05
Na2SeO3	0.0001
ZnSO4.7H2O	0.0025
MnCl2.4H2O	0.006
FeCl3.6H2O	0.02
Na2CO3	0.022
CuCl2.2H2O	0.002
Na2EDTA	0.05775
KOH	0.028743
TY agar:
Medium component	Concentration (g/L)
Tryptone	5
Yeast extract	3
CaCl2.2H2O	0.875
Agar	15
M9 Glucose for E. coli vitamin B12 bioassay:
Medium component	Concentration (g/L)
Na2HPO4	6
KH2PO4	3
NaCl	0.5
NH4Cl	1
MgSO4.7H2O	0.493
CaCl2.2H2O	0.0147
Glucose	2
